# Supplementary material for: Comparative transcriptional profiling of the early host response to infection by typhoidal and non-typhoidal Salmonella serovars in human intestinal organoids
Source: PLoS Pathog. 2021 Oct 20;17(10):e1009987. doi: 10.1371/journal.ppat.1009987 (PMC8570492; doi:10.1371/journal.ppat.1009987)
Supplement: S1 Data — (XLSX) [file ppat.1009987.s015.xlsx]

## Sheet: Fig 1B
Total bacteria 2.5h and 24hpi
	WT STM																						SE																						ST
2.5h	4930	9440	2086	1963	6120	4000	2000	2500	3750	1100	2230	8000	8050	2750	4050	3212							2000	1020	1520	2200	4000	1540	8150	1200	4230	4800	2000	5930	7310	8380	5960	2750							670	2070	270	1070	1550
24h	1175000	1375000	1225000	1375000	1125000	3050000	275000	1950000	332000	407000	3212000	1303000	1325000	1075000	321000	1303000	160000	146000	114400	130000	103000		425000	325000	100000	487000	1432000	132000	125000	250000	593000	316000	1627000	1729000	213000	2042000	1652000	763000	31100	62500	41900	1652000	22500		146000	677000	106000	52000	124000
[truncated: 12 more columns]

## Sheet: Fig 1C
Intracellular bacteria 2.5h and 24hpi
	STM																																								SE
2.5h	250	430	150	840	360	150	400	1040	860	1060	480	900	820	800	520	700	800	900																							4	10	3	1	0	5	0	0	3
24h	83000	87600	15500	30300	19000	3600	15100	4000	10400	8600	10600	4800	9000	8260	8000	15200	7000	8000	9000	18787.4	3540	33900	19700	4200	4120	1000	1900	2630	4300	1170	3750	12920	1370	1120	3050	2750	1950	3320	407	3210	370	1040	310	240	200	500	150	120	360
[truncated: 40 more columns]

## Sheet: Fig 1D
bacteria/cell 8hpi
STM	SE	ST
9	17	6
7	16	6
6	9	6
6	8	5
5	7	5
5	6	4
5	6	4
5	6	4
5	6	4
5	6	4
5	6	3
4	5	3
4	5	3
4	5	3
4	5	3
4	5	3
4	4	3
4	4	3
4	4	3
4	4	3
4	4	3
4	4	3
4	4	2
4	4	2
4	4	2
4	4	2
4	4	2
3	4	2
3	3	2
3	3	2
3	3	2
3	3	2
3	3	2
3	3	2
3	3	2
3	3	2
3	3	2
3	3	2
3	3	2
3	3	2
3	3	2
3	3	2
3	3	2
3	2	2
3	2	2
3	2	2
3	2	2
3	2	2
3	2	2
3	2	2
3	2	1
3	2	1
3	2	1
3	2	1
2	2	1
2	2	1
2	2	1
2	2	1
2	2	1
2	2	1
2	2	1
2	2	1
2	2	1
2	2	1
2	2	1
2	2	1
2	2	1
2	2	1
2	2	1
2	2	1
2	2	1
2	2	1
2	2	1
2	2	1
2	2	1
2	2	1
2	2	1
2	2	1
2	2	1
2	2	1
2	2	1
2	2	1
2	2	1
2	2	1
2	2	1
2	2	1
2	2	1
2	2	1
2	2	1
2	2	1
2	2	1
2	2	1
2	1	1
2	1	1
2	1	1
2	1	1
2	1	1
2	1	1
2	1	1
2	1	1
2	1	1
2	1	1
2	1	1
2	1	1
2	1	1
2	1	1
2	1	1
2	1	1
2	1	1
1	1	1
1	1	1
1	1	1
1	1	1
1	1	1
1	1	1
1	1	1
1	1	1
1	1	1
1	1	1
1	1	1
1	1	1
1	1	1
1	1	1
1	1	1
1	1	1
1	1	1
1	1	1
1	1	1
1	1	1
1	1	1
1	1	1
1	1	1
1	1	1
1	1	1
1	1	1
1	1	1
1	1	1
1	1	1
1	1	1
1	1	1
1	1	1
1	1	1
1	1	1
1	1	1
1	1	1
1	1	1
1	1	1
1	1	1
1	1	1
1	1	1
1	1	1
1	1	1
1	1	1
1	1	1
1	1	1
1	1	1
1	1	1
1	1	1
1	1	1
1	1	1
1	1	1
1	1	1
1	1	1
1	1	1
1	1	1
1	1	1
1	1	1
1	1	1
1	1	1
1	1	1
1	1	1
1	1	1
1	1	1
1	1	1
1	1	1
1	1	1
1	1	1
1	1	1
1	1	1
1	1	1
1	1	1
1	1	1
1	1	1
1	1
1	1
1	1
1	1
1	1
1	1
1	1
1	1
1	1
1	1
1	1
1	1
1	1
1	1
1	1
1	1
1	1
1	1
1	1
1	1
1	1
1	1
1	1
1	1
1	1
1	1
1	1
1	1
1	1
1	1
1	1
1	1
1	1
1	1
1	1
1	1
1	1
1	1
1	1
1	1
1	1
1	1
1	1
1	1
1	1
1	1
1	1
1	1
1	1
1	1
1	1
1	1
1	1
1	1
1	1
1
1
1
1
1
1
1
1
1
1
1
1
1
1
1
1
1
1
1
1
1
1
1
1
1
1
1
1
1
1
1
1
1
1
1
1
1
1
1
1
1
1
1
1
1
1
1
1
1
1
1
1
1
1
1
1
1
1
1
1
1
1
1
1
1
1
1
1
1
1
1
1
1
1
1
1
1
1
1
1
1
19	7	8
16	6	8
13	6	7
12	6	7
12	6	7
12	5	7
11	5	6
10	5	6
10	5	6
10	5	6
9	5	6
9	5	5
9	5	5
9	4	5
9	4	5
8	4	5
8	4	5
8	4	5
8	4	5
8	4	5
8	4	5
8	4	5
8	3	4
7	3	4
7	3	4
7	3	4
7	3	4
7	3	4
7	3	4
7	3	4
7	3	4
7	3	4
7	3	4
7	3	4
7	3	4
7	3	4
6	3	4
6	3	4
6	3	4
6	3	4
6	3	4
6	3	4
6	3	4
6	3	4
6	3	3
6	3	3
6	3	3
6	3	3
6	3	3
5	3	3
5	3	3
5	3	3
5	3	3
5	3	3
5	3	3
5	2	3
5	2	3
5	2	3
5	2	3
5	2	3
5	2	3
5	2	3
5	2	3
5	2	3
5	2	3
5	2	3
5	2	3
5	2	3
5	2	3
5	2	3
5	2	3
5	2	3
4	2	3
4	2	3
4	2	3
4	2	3
4	2	3
4	2	3
4	2	3
4	2	3
4	2	3
4	2	3
4	2	3
4	2	3
4	2	3
4	2	3
4	2	2
4	2	2
4	2	2
4	2	2
4	2	2
4	2	2
4	2	2
4	2	2
4	2	2
4	2	2
4	2	2
4	2	2
4	2	2
4	2	2
4	2	2
4	2	2
4	2	2
3	2	2
3	2	2
3	1	2
3	1	2
3	1	2
3	1	2
3	1	2
3	1	2
3	1	2
3	1	2
3	1	2
3	1	2
3	1	2
3	1	2
3	1	2
3	1	2
3	1	2
3	1	2
3	1	2
3	1	2
3	1	2
3	1	2
3	1	2
3	1	2
3	1	2
3	1	2
3	1	2
3	1	2
3	1	2
3	1	2
3	1	2
3	1	2
3	1	2
3	1	2
3	1	2
3	1	2
3	1	2
3	1	2
3	1	2
3	1	2
3	1	2
3	1	2
3	1	2
3	1	2
3	1	2
3	1	2
3	1	2
3	1	2
3	1	2
3	1	2
3	1	2
3	1	2
3	1	2
3	1	2
3	1	2
3	1	2
3	1	2
3	1	2
3	1	2
3	1	2
3	1	2
3	1	2
3	1	2
2	1	2
2	1	2
2	1	2
2	1	2
2	1	2
2	1	2
2	1	2
2	1	2
2	1	2
2	1	2
2	1	1
2	1	1
2	1	1
2	1	1
2	1	1
2	1	1
2	1	1
2	1	1
2	1	1
2	1	1
2	1	1
2	1	1
2	1	1
2	1	1
2	1	1
2	1	1
2	1	1
2	1	1
2	1	1
2	1	1
2	1	1
2	1	1
2	1	1
2	1	1
2	1	1
2	1	1
2	1	1
2	1	1
2	1	1
2	1	1
2	1	1
2	1	1
2	1	1
2	1	1
2	1	1
2	1	1
2	1	1
2	1	1
2	1	1
2	1	1
2	1	1
2	1	1
2	1	1
2	1	1
2	1	1
2	1	1
2	1	1
2	1	1
2	1	1
2	1	1
2	1	1
2	1	1
2	1	1
2	1	1
2	1	1
2	1	1
2	1	1
2	1	1
2	1	1
2	1	1
2	1	1
2	1	1
2	1	1
2	1	1
2	1	1
2	1	1
2	1	1
2	1	1
2	1	1
2	1	1
2	1	1
2	1	1
2	1	1
2	1	1
2	1	1
2	1	1
2	1	1
2	1	1
2	1	1
2	1	1
2	1	1
2	1	1
2	1	1
2		1
2		1
1		1
1		1
1		1
1		1
1		1
1		1
1		1
1		1
1		1
1		1
1		1
1		1
1		1
1		1
1		1
1		1
1		1
1		1
1		1
1		1
1		1
1		1
1		1
1		1
1		1
1		1
1		1
1		1
1		1
1		1
1		1
1		1
1		1
1		1
1		1
1		1
1		1
1		1
1		1
1		1
1		1
1		1
1		1
1		1
1		1
1		1
1		1
1		1
1		1
1		1
1		1
1		1
1		1
1		1
1		1
1		1
1		1
1		1
1		1
1		1
1		1
1		1
1		1
1		1
1		1
1		1
1		1
1		1
1		1
1		1
1		1
1		1
1		1
1		1
1		1
1		1
1		1
1		1
1		1
1		1
1		1
1		1
1		1
1		1
1		1
1		1
1		1
1		1
1		1
1		1
1		1
1		1
1		1
1		1
1		1
1		1
1		1
1		1
1		1
1		1
1		1
1		1
1		1
1		1
1		1
1		1
1		1
1		1
1		1
1		1
1		1
1		1
1		1
1		1
1		1
1		1
1		1
1		1
1		1
1
1
1
1
1
1
1
1
1
1
1
1
1
1
1
1
1
1
1
1
1
1
1
1
1
1
1
1
1
1
1
1
1
1
1
1
1
1
1
1
1
1
1
1
1
1
1
1
1
1
1
1
1
1
1
1
1
1

## Sheet: Fig 1F
percent infected cells 8hpi
STM	SE	ST
42.0288	13.7148	17.0665
57.4885	11.1348	23.1356
15.2109	13.3255	17.5129
53.136	10.7695	28.6851
20.7141	24.2096	33.9513
14.5005	13.6219	7.63466
12.9	15.5986	7.83457
10.1255	4.42016	9.7762
27.1158	5.08967	5.78239
16.8078	16.1308	7.10485

## Sheet: Fig 4D
IL6
	PBS				SE				ST				STM
2.5h	5	13	16	13	10	5	4	6	10	12	11	5	6	19	22	28
8h	66	19	11	6	291	248	89	197	76	122	20	64	266	555	292	567
IL8
	PBS				SE				ST				STM
2.5	0.0414335	0.050002	0.090549	0.0804605	1.73089	2.1015	1.4504	1.04788	0.662583	0.442352	0.69958	0.186725	0.53246	0.480791	0.711566	0.558871
8	0.824751	0.261074	0.137621	0.037987	6.26209	9.26465	5.25863	8.85649	3.08024	2.3053	2.47476	2.00995	13.0126	7.66043	8.55899	7.53009
BD-2
	PBS				SE				ST				STM
2.5	0.221551	0.203599	0.181812	0.169042	0.315957	0.219832	0.247722	0.477175	0.359417	0.134165	0.184274	0.264057	0.333956	0.10337	0.128855	0.237078
8	1.43045	0.145006	0	0.220511	21.5176	22.5883	9.03702	16.1454	6.09755	4.49676	7.76395	5.1892	29.0976	17.1091	26.2922	11.2612
TNFa
	PBS				SE				ST				STM
2.5	8	5	4	2	9	9	2	5	14	6	2	0	11	9	6	6
8	6	9	8	11	15	18	12	25	14	8	9	17	31	22	15	28
CXCL5
	PBS				SE				ST				STM
2.5	0.234334	0.264893	0.295969	0.219208	0.482081	1.09783	0.623004	0.649166	0.585894	0.416193	0.713458	0.363477	0.288133	0.335404	0.331328	0.264893
8	5.49328	1.49625	0.38749	0.303792	47.1652	35.1763	13.4149	26.0221	26.9593	16.5353	27.2875	15.434	58.5922	29.2766	38.4051	29.6955
Elafin
	PBS				SE				ST				STM
2.5	10	8	9	17	12	12	13	9	12	12	8	14	8	11	9	28
8	26	17	11	34	214	188	149	170	96	23	46	69	210	236	325	372

## Sheet: Fig 5D
EdU cells/HIO 24hpi
PBS	STM	SE	ST
9.25868	1.84943	1.32845	17.4761
8.30837	0.238003	0.153026	11.3809
16.7511	0.603589	0.16989	13.7769
0.579621	1.45201	1.9789	4.49558
2.41942	3.05822	0.9021	1.26261
4.22466	21.7514	3.37141	4.07966
4.07078	16.8629	10.2026	2.67213
4.39847	2.83616	8.50298	1.26517
	1.36912	2.80581	4.75818
	5.83971	0.99164	1.66059
	0.348785	6.41863	8.7172
	1.33616	4.51032	4.70655
	2.3168	18.0487	3.22912
	1.30488	9.02498	12.5163
	1.27	7.69464	5.61519
	7.02118	8.39076	3.26538
	8.3952
	0.451886
	1.88579

## Sheet: Fig 5F
TUNEL cells/HIO
PBS	STM	SE	ST
0.559164	42.6912	0.643951	2.81869
0.822697	39.4346	0.530449	44.4715
2.53646	29.2757	0.606362	1.78072
2.38401	51.4323	1.17528	12.708
0.886175	13.7062	3.30646	3.11788

## Sheet: Fig 6D
ROS MFI 24h/1hpi
PBS	STM	SE
1.70331	0.771796	5.30618
1.8442	0.480799	3.12704
1.66174	0.67803	3.07782
0.499215	1.13035	2.42769
1.57947	0.890828	2.88235
0.843741	0.699	3.44846
0.86635

## Sheet: Fig 6E
ROS MFI 24h/1hpi
PBS	ST
1.12838	1.46919
1.40617	1.58452
1.04071	1.12672
1.17059	0.98393
	1.01587

## Sheet: Fig S1A
SPI-1 gene expression 2.5hpi
	STM				SE				ST
SipA	2.84866	2.62011	3.86591	3.71415	1.7825	4.20349	3.21346	3.321	0.167971	0.162615	0.26074	0.199718
SlrP	0.712166	1.02933	1.48689	1.11425
SopA	0.854599	0.374302	1.18951	1.29995	0.668437	0	0.283541	0.349579
SopB	2.1365	1.68436	2.52771	3.15703	1.00266	0.840697	0.472568	0.524368	0.503914	0	0.13037	0
SopD	0.427299	0.748603	0.446067	2.04278	0.222812	0.420349	0.094514	0.524368
SopE	5.27003	6.36313	5.65018	7.98543	1.44828	0.420349	2.17381	0.524368	0.167971	0	0.651851	0
SopE2	0.427299	0.467877	0.297378	1.11425	1.00266	1.26104	0.189027	1.22352
SptP	2.5638	2.99441	2.82509	4.8284	2.78515	2.94244	2.7409	2.09747	0	0.325229	0	0
SPI-1 gene expression 8hpi
	STM				SE				ST
SipA	0.289067	0.479303	0.503828	0.289457	0.417045	0.151656	0.212248	0.096222	0.304223	0	0.295644	0
SlrP	0.361333	0.294955	0.232536	0.330808
SopA	0.361333	0.589911	0.19378	0.330808	2.29375	2.31276	1.48574	1.82821
SopB	0.144533	0.442433	0.426316	0.165404	0.139015	0.151656	0.212248	0.048111	0	0	0	0
SopD	0.072267	0.036869	0	0.082702	0.139015	0.075828	0.106124	0.336776
SopE	0.072267	1.54852	1.27895	0.206755	0.208522	0.454968	0	0.096222	0.304223	0	0	0
SopE2	0.072267	0.036869	0.077512	0	0.486552	0.227484	0.053062	0.240554
SptP	0.722667	0.553042	0.620097	0.578913	0.139015	0.18957	0.212248	0.288665	0.202815	0	0	0

[truncated: 5 more sheets: Fig S1B, Fig S2, Fig S3, Fig S7B, Fig S8]
